# Supplementary material for: Light correlated color temperature and task switching performance in preschool-age children: Preliminary insights
Source: PLoS One. 2018 Aug 30;13(8):e0202973. doi: 10.1371/journal.pone.0202973 (PMC6117001; doi:10.1371/journal.pone.0202973)
Supplement: S1 Dataset — This Excel spreadsheet contains the data used for analyses in the present study. The columns in the dataset are ID Number, Condition (Control or Experimental), Age (in months), Gender (M or F), Study Time, Average Bed Time, Average Wake Time, Hours Slept Previous Night, Naps (daily naps, Y or N), Go/No-Go Accuracy Baseline (out of 16), Go/No-Go Accuracy Test (out of 16), Go/No-Go Reaction Time Baseline (ms), Go/No-Go Reaction Time Test (ms), Hearts and Flowers Overall Accuracy Baseline (% correct), Hearts and Flowers Overall Accuracy Test (% correct), Hearts and Flowers Switch Accuracy Baseline (% correct), Hearts and Flowers Switch Accuracy Test (% correct), Hearts and Flowers No-Switch Accuracy Baseline (% correct), Hearts and Flowers No-Switch Accuracy Test (% correct), Hearts and Flowers Overall Reaction Time Baseline (ms), Hearts and Flowers Overall Reaction Time Test (ms), Hearts and Flowers Switch Reaction Time Baseline (ms), Hearts and Flowers Switch Reaction Time Test (ms), Hearts and Flowers No-Switch Reaction Time Baseline (ms), Hearts and Flowers No-Switch Reaction Time Test (ms). (XLSX) [file pone.0202973.s001.xlsx]

## Sheet: Sheet1
ID Number	Condition	Age (Months)	Gender	Study Time	Average Bed Time	Average Wake Time	Hours Slept Previous Night	Naps	Go/No-Go Accuracy Baseline	Go/No-Go Accuracy Test	Go/No-Go Reaction Time Baseline	Go/No-Go Reaction Time Test	Hearts and Flowers Overall Accuracy Baseline	Hearts and Flowers Overall Accuracy Test	Hearts and Flowers Switch Accuracy Baseline	Hearts and Flowers Switch Accuracy Test	Hearts and Flowers No-Switch Accuracy Baseline	Hearts and Flowers No-Switch Accuracy Test	Hearts and Flowers Overall Reaction Time Baseline	Hearts and Flowers Overall Reaction Time Test	Hearts and Flowers Switch Reaction Time Baseline	Hearts and Flowers Switch Reaction Time Test	Hearts and Flowers No-Switch Reaction Time Baseline	Hearts and Flowers No-Switch Reaction Time Test
1	Experimental	58.1	M	13:30:00	20:00:00	08:00:00	12	N	12	10	553.48	514.62	72.5	90	71.43	88.89	73.68	90.91	1368.24	980.28	1612.73	996.19	1106.29	967.55
2	Control	59.3	F	14:00:00	22:00:00	08:00:00	8.5	Y	12	16	594.93	601.86	45	62.5	50	35.29	38.89	82.61	685.78	999.28	619.55	1164.17	789.86	947.21
3	Experimental	62.1	F	11:30:00	20:00:00	06:30:00	10	N	14	16	584.73	584.37	52.5	67.5	47.83	64	58.82	73.33	856.29	1284.04	894.18	1399.81	814.6	1115.64
4	Control	59.4	F	14:00:00	20:00:00	07:00:00	11	Y	13	14	618.21	618.44	80	82.5	62.5	72.73	91.67	94.44	1553.38	1689.76	1858	1795.25	1414.91	1590.47
5	Control	60.03	M	10:00:00	21:00:00	06:30:00	7	Y	16	15	681.85	658.87	72.5	75	78.26	64.71	64.71	82.61	1539.31	1530.83	1668.22	1829.18	1328.36	1358.11
6	Experimental	58.9	M	14:00:00	20:30:00	07:00:00	12	N	10	10	592.91	570.44	80	82.5	73.08	76.92	92.86	92.86	1685.66	1312.3	1796.84	1394.55	1523.15	1185.77
8	Experimental	57	F	10:00:00	20:30:00	07:30:00	11	N	15	16	584.21	590.11	87.5	95	84.62	94.74	92.86	95.24	1432.66	1197.84	1599.5	1445.56	1150.31	974.9
9	Control	58.9	F	10:30:00	19:45:00	06:15:00	9.5	Y	10	14	488.61	565.38	52.5	55	40	46.67	65	60	706.62	540.18	699.25	816.57	711.15	411.2
10	Control	58.7	F	16:15:00	20:00:00	07:00:00	11	Y	12	7	574.72	566.17	82.5	92.5	78.26	100	88.24	85.71	1537.09	1468.16	1720.22	1606.79	1317.33	1321.83
11	Experimental	54.7	M	15:00:00	19:00:00	06:00:00	10	N	14	14	645	686.84	80	92.5	70.59	90	86.96	95	1588	1314.27	1872.75	1424.72	1417.15	1209.63
13	Control	59.4	M	13:00:00	20:30:00	07:30:00	11	Y	10	13	542.67	606.9	50	50	47.06	44.44	52.17	54.55	506.5	875.8	541	875.25	483.5	876.17
14	Experimental	57.6	F	11:00:00	20:00:00	07:00:00	10.75	Y	15	15	630.2	563.98	85	95	84.21	89.47	85.71	100	1307.79	959.08	1305.81	1022.71	1309.56	907.57
15	Control	55.1	F	09:30:00	19:30:00	07:30:00	11	N	13	13	639.46	586.59	80	97.5	72.22	93.75	86.36	100	1675.38	1386.82	1874.15	1416.53	1539.37	1368.25
16	Control	59.3	M	13:00:00	20:00:00	07:30:00	11.5	N	9	5	562.5	461.27	35	50	47.83	54.55	17.65	44.44	1050.14	767.7	1051.09	746.33	1046.67	799.75
17	Experimental	55.7	M	12:00:00	21:00:00	07:30:00	10.5	Y	10	9	626.27	483.88	47.5	65	17.65	54.17	69.57	81.25	840.11	1224.19	1400	1384.69	735.13	1063.69
18	Control	59	M	08:30:00	21:30:00	06:30:00	9	Y	15	13	571.4	526.17	92.5	95	90.48	93.75	94.74	95.83	1171.92	977.13	1293.26	1151.73	1043.83	863.26
20	Experimental	56.6	M	10:00:00	20:00:00	06:00:00	10	N	10	9	514.24	472.55	42.5	52.5	36.36	56.52	50	47.06	832.82	704.43	917	770.92	758	596.38
21	Experimental	55.8	M	12:00:00	21:30:00	08:00:00	10.5	N	15	13	578.21	518.82	87.5	87.5	80	81.82	95	94.44	1335.37	1280.86	1553.38	1395	1151.79	1160
22	Control	55.8	F	16:00:00	21:00:00	06:00:00	9	Y	11	14	655.39	577.37	32.5	47.5	31.82	52.63	33.33	42.86	819	647.32	989.86	805.3	619.67	471.78
24	Experimental	59.1	F	13:45:00	20:30:00	07:15:00	10.75	N	16	16	632.4	605.65	35	42.5	40	47.37	32	38.1	1498.14	1494.29	1359.17	1455.44	1602.38	1538
25	Control	59.6	F	11:30:00	20:00:00	06:30:00	10.5	N	12	14	636.72	608.76	42.5	47.5	35.29	52.38	47.83	42.11	1133.76	966.89	1136.33	831.45	1132.36	1153.13
26	Experimental	61.8	M	17:15:00	21:30:00	07:00:00	9.5	N	9	15	566.21	544.96	55	65	43.75	57.14	62.5	73.68	847.64	1069.23	1122.29	1241.42	719.47	921.64
27	Control	64.4	M	11:00:00	20:30:00	06:30:00	8.5	Y	15	12	587.63	530.83	82.5	85	86.96	75	76.47	95	1526.55	1228.06	1580.5	1336.93	1443.54	1142.11
28	Control	65.5	M	10:00:00	20:30:00	07:30:00	11	N	15	14	573.22	588.3	97.5	100	91.67	100	100	100	1088.23	944.88	1506.91	1157.21	923.75	752.76
29	Experimental	65	F	10:00:00	21:00:00	09:00:00	12	N	14	13	574.36	511.73	52.5	50	57.14	50	47.37	50	720.38	540.05	690.17	551.9	760.67	528.2
30	Experimental	56.1	F	15:00:00	20:00:00	07:00:00	11.5	N	15	13	664.83	627.08	80	87.5	82.14	90	75	85	1435.63	1045.14	1462.52	1176.78	1366.89	905.76
31	Experimental	55.9	F	10:30:00	20:00:00	07:00:00	11	Y	16	15	578.13	617.72	65	92.5	55.56	94.44	72.73	90.91	1523.81	1447.24	1784.6	1628.71	1360.81	1293
32	Control	62.7	M	09:15:00	19:30:00	07:00:00	10.5	N	13	14	610.61	571.51	72.5	90	77.78	77.78	68.18	100	1405.38	1507.08	1502.5	1392.93	1314.73	1579.73
33	Experimental	55.4	F	16:00:00	20:30:00	07:00:00	10.5	N	12	15	608.45	666.06	70	85	60	75	80	95	1424.18	1383.82	1743.17	1572.4	1184.94	1234.95
35	Control	56.5	F	10:00:00	19:30:00	06:30:00	11	N	14	14	606.82	499.83	67.5	82.5	60	82.35	75	82.61	1116.78	1029.82	1399.08	1308.07	890.93	824.79
36	Experimental	59.2	F	13:00:00	19:30:00	07:00:00	10.25	N	9	7	608.1	523.25	77.5	90	73.91	93.75	82.35	87.5	1333.23	1288.36	1605.94	1429.07	1002.07	1187.86
37	Control	54.6	F	13:00:00	19:15:00	1900-01-06 12:00:00	11.5	Y	13	12	609.28	603.69	65	75	52.63	77.78	76.19	69.23	1576.46	1480.83	1713.7	1569.38	1490.69	1274.22
39	Experimental	64.93	F	15:45:00	21:00:00	08:00:00	10	N	11	14	477.33	545.03	50	92.5	50	82.35	50	100	944.95	1213.05	1117.38	1307.5	830	1155.57
41	Control	64.83	M	10:00:00	20:00:00	07:00:00	11	N	11	13	494.35	514.62	60	77.5	62.96	72.22	53.85	81.82	986.46	1013.16	1029.59	992.62	881.71	1028
42	Control	55.1	F	09:15:00	20:00:00	07:00:00	11	N	13	15	642.33	544.23	72.5	67.5	76.19	61.9	68.42	73.68	1480.79	1082	1640	1215.62	1284.85	957.93
43	Experimental	58.33	F	13:00:00	19:15:00	06:45:00	11	N	13	16	633.92	616.03	92.5	100	90	100	95	100	1358.35	1251.33	1500.39	1368.11	1223.79	1145.67
44	Experimental	61.07	M	08:30:00	19:00:00	06:00:00	11	N	11	10	560.44	484.95	40	82.5	41.18	72.22	39.13	90.91	751.06	1091.45	685.86	1300.38	801.78	955.65
45	Experimental	56.93	M	10:00:00	19:00:00	06:30:00	12	N	10	11	495.73	555.51	77.5	87.5	73.91	79.17	82.35	100	1345.13	1361.54	1444.59	1421.42	1224.36	1290.44
Go/No-Go Accuracy: Correct "no-go" trials out of 16
Hearts and Flowers Accuracy: Percent correct
Reaction times given in ms
